# Supplementary material for: Pathogenic mitochondrial DNA variants are associated with response to anti-VEGF therapy in ovarian cancer PDX models
Source: J Exp Clin Cancer Res. 2024 Dec 19;43:325. doi: 10.1186/s13046-024-03239-w (PMC11657443; doi:10.1186/s13046-024-03239-w)
Supplement: Supplementary file 1 — Supplementary Material 1. [file 13046_2024_3239_MOESM1_ESM.xlsx]

## Sheet: DEGs MuT vs WT
	baseMean	log2FoldChange	lfcSE	stat	pvalue	padj	type
ENSG00000060982	7756.84	3.42861	0.811259	4.22628	2.37587e-05	0.0118858	upregulated
ENSG00000109956	53.4403	5.25492	1.39541	3.76587	0.000165969	0.0456663	upregulated		UP
ENSG00000110876	29.0857	2.02761	0.449355	4.51227	6.41361e-06	0.00571439	upregulated		DOWN
ENSG00000122176	647.996	3.64977	0.974781	3.74419	0.000180974	0.0485804	upregulated
ENSG00000124493	91.2041	4.68904	1.16164	4.03655	5.42419e-05	0.022961	upregulated
ENSG00000130234	29.1581	2.55224	0.622067	4.10284	4.08111e-05	0.0187153	upregulated
ENSG00000134115	83.2862	6.45412	1.53285	4.21053	2.54767e-05	0.0124621	upregulated
ENSG00000135298	6.68412	5.22224	1.39697	3.73825	0.000185303	0.0491431	upregulated
ENSG00000137573	357.586	3.67538	0.931124	3.94725	7.90537e-05	0.0305286	upregulated
ENSG00000138083	83.4947	4.67328	1.0622	4.39962	1.08443e-05	0.00714975	upregulated
ENSG00000151834	62.3275	8.87512	1.51112	5.87319	4.27483e-09	1.88195e-05	upregulated
ENSG00000154451	80.5698	2.02654	0.525328	3.85766	0.000114477	0.0390212	upregulated
ENSG00000158639	20.8834	8.28386	2.14807	3.85642	0.00011506	0.0390212	upregulated
ENSG00000160321	256.586	4.27986	0.844603	5.06731	4.03476e-07	0.000616055	upregulated
ENSG00000162706	201.394	8.89972	1.67807	5.30354	1.1358e-07	0.000227284	upregulated
ENSG00000163638	967.254	4.09694	1.05504	3.8832	0.000103092	0.0367753	upregulated
ENSG00000163661	496.068	3.58588	0.899212	3.9878	6.66886e-05	0.0271842	upregulated
ENSG00000165323	138.286	3.41097	0.904524	3.77101	0.000162586	0.0453634	upregulated
ENSG00000166960	131.502	5.52042	1.07934	5.11462	3.14366e-07	0.000532295	upregulated
ENSG00000170899	277.137	2.66659	0.601125	4.436	9.16468e-06	0.00714975	upregulated
ENSG00000173762	67.4094	3.44997	0.918233	3.75718	0.000171838	0.0466976	upregulated
ENSG00000175497	132.251	6.21286	1.28756	4.82529	1.39799e-06	0.00153862	upregulated
ENSG00000182256	93.3694	4.30702	0.993613	4.3347	1.45957e-05	0.00892443	upregulated
ENSG00000189184	101.149	4.40738	0.899461	4.90002	9.5826e-07	0.00117185	upregulated
ENSG00000196109	218.341	6.54654	1.07497	6.09	1.12914e-09	6.21364e-06	upregulated
ENSG00000197360	124.666	4.55111	1.00917	4.50976	6.49008e-06	0.00571439	upregulated
ENSG00000198756	76.565	2.92108	0.566839	5.15328	2.55969e-07	0.000469532	upregulated
ENSG00000205038	516.793	4.49131	1.03998	4.31864	1.56996e-05	0.00910508	upregulated
ENSG00000205363	254.386	5.10884	0.92657	5.51372	3.51331e-08	8.59277e-05	upregulated
ENSG00000205777	13.3927	21.8066	3.01122	7.24178	4.4284e-13	4.87389e-09	upregulated
ENSG00000214652	225.747	4.47958	1.16819	3.83462	0.000125759	0.0395459	upregulated
ENSG00000221882	98.4388	5.22221	0.943066	5.53749	3.06843e-08	8.44278e-05	upregulated
ENSG00000227124	478.693	1.4491	0.375799	3.85606	0.000115227	0.0390212	upregulated
ENSG00000233008	18.9055	2.81322	0.737252	3.81582	0.000135731	0.0409276	upregulated
ENSG00000233098	102.698	4.26885	1.03752	4.11449	3.88044e-05	0.0181737	upregulated
ENSG00000237310	151.101	1.91398	0.447389	4.27812	1.88479e-05	0.0103803	upregulated
ENSG00000238755	22.3999	3.44572	0.782977	4.40079	1.07855e-05	0.00714975	upregulated
ENSG00000243422	34.4334	3.68176	0.797711	4.61541	3.92315e-06	0.00392529	upregulated
ENSG00000249599	133.802	3.74251	0.890351	4.2034	2.6293e-05	0.0125818	upregulated
ENSG00000255408	58.5118	8.13344	1.42848	5.69377	1.24264e-08	4.55885e-05	upregulated
ENSG00000259439	199.594	5.26451	0.980167	5.37103	7.82876e-08	0.000172327	upregulated
ENSG00000265766	87.8837	5.38834	1.40269	3.84144	0.000122316	0.0395459	upregulated
ENSG00000268883	87.3492	24.4128	2.84931	8.56794	1.05352e-17	2.31901e-13	upregulated
ENSG00000268964	81.2173	4.1236	0.971914	4.24277	2.2078e-05	0.0113019	upregulated
ENSG00000269067	21.2457	7.78819	1.77433	4.38936	1.13684e-05	0.00714975	upregulated
ENSG00000282968	18.9075	4.04711	0.91977	4.40013	1.08184e-05	0.00714975	upregulated
ENSG00000290679	33.7575	1.85437	0.490179	3.78306	0.000154913	0.0448677	upregulated
ENSG00000290898	13.2	5.05466	1.3181	3.83482	0.000125658	0.0395459	upregulated
ENSG00000006611	202.653	-3.54746	0.903579	-3.92601	8.63653e-05	0.0318694	downregulated
ENSG00000008226	126.095	-2.51699	0.66631	-3.7775	0.000158412	0.0452852	downregulated
ENSG00000028137	246.13	-2.72916	0.690538	-3.95222	7.74282e-05	0.0304348	downregulated
ENSG00000082684	168.687	-2.83488	0.71303	-3.97582	7.01379e-05	0.0280705	downregulated
ENSG00000089060	2747.83	-1.63393	0.427796	-3.8194	0.000133777	0.0408986	downregulated
ENSG00000101210	9422.17	-3.95679	1.03098	-3.8379	0.000124089	0.0395459	downregulated
ENSG00000103111	1925.18	-1.2573	0.280671	-4.47962	7.47749e-06	0.00633056	downregulated
ENSG00000127528	734.458	-3.18246	0.83909	-3.79275	0.000148986	0.0438531	downregulated
ENSG00000136244	69.534	-3.29605	0.861891	-3.8242	0.000131195	0.0406742	downregulated
ENSG00000136305	41.8439	-5.35582	1.07937	-4.96197	6.97819e-07	0.000903552	downregulated
ENSG00000137841	320.874	-3.30221	0.745426	-4.42996	9.42484e-06	0.00714975	downregulated
ENSG00000139192	1273.63	-1.57227	0.416973	-3.77067	0.000162807	0.0453634	downregulated
ENSG00000140479	257.413	-3.06095	0.649283	-4.71435	2.42481e-06	0.00254166	downregulated
ENSG00000140859	2378	-1.92651	0.452709	-4.25551	2.08571e-05	0.0109311	downregulated
ENSG00000143603	171.156	-3.23909	0.651844	-4.96912	6.72569e-07	0.000903552	downregulated
ENSG00000145824	1646.41	-5.92204	0.949755	-6.23533	4.50816e-10	3.30779e-06	downregulated
ENSG00000153233	365.952	-5.23518	1.07875	-4.85301	1.21603e-06	0.0014088	downregulated
ENSG00000153815	720.579	-2.20323	0.492783	-4.471	7.78551e-06	0.00634721	downregulated
ENSG00000162482	289.013	-2.75155	0.698202	-3.9409	8.11751e-05	0.0308073	downregulated
ENSG00000163958	77.011	-4.10211	0.949921	-4.31837	1.57184e-05	0.00910508	downregulated
ENSG00000163993	217.107	-4.38838	1.17585	-3.73208	0.000189904	0.0497639	downregulated
ENSG00000164574	1259.41	-1.83706	0.478281	-3.84097	0.000122547	0.0395459	downregulated
ENSG00000164683	195.594	-3.32857	0.821368	-4.05247	5.06797e-05	0.0218737	downregulated
ENSG00000166035	80.4165	-3.25411	0.739656	-4.39949	1.08505e-05	0.00714975	downregulated
ENSG00000166825	1165.71	-3.9377	1.01434	-3.88204	0.000103583	0.0367753	downregulated
ENSG00000169181	26.835	-4.92095	1.12074	-4.39081	1.12929e-05	0.00714975	downregulated
ENSG00000175544	452.993	-2.72363	0.681484	-3.99662	6.4253e-05	0.0266856	downregulated
ENSG00000179583	482.731	-2.76014	0.70329	-3.92461	8.68692e-05	0.0318694	downregulated
ENSG00000179674	122.036	-4.92742	1.15741	-4.25728	2.06926e-05	0.0109311	downregulated
ENSG00000184956	86.9489	-4.73912	1.16157	-4.07994	4.50468e-05	0.0201814	downregulated
ENSG00000188488	1083.77	-3.58488	0.837991	-4.27794	1.8863e-05	0.0103803	downregulated
ENSG00000196975	13244.3	-2.45996	0.648719	-3.79204	0.000149418	0.0438531	downregulated
ENSG00000256542	122.505	-9.58697	1.89475	-5.05975	4.19809e-07	0.000616055	downregulated
ENSG00000267107	56.0475	-5.38245	1.32056	-4.07587	4.58418e-05	0.0201814	downregulated
ENSG00000278872	34.818	-7.20979	1.30163	-5.53904	3.04131e-08	8.44278e-05	downregulated
ENSG00000279970	12.4688	-6.68212	1.46191	-4.57082	4.85827e-06	0.00464957	downregulated

## Sheet: KEGG pathways MUT vs WT
ID	Description	setSize	pvalue	p.adjust
hsa01523	Antifolate resistance	28	0.000102961	0.00138379		UP
hsa05143	African trypanosomiasis	24	0.000121661	0.00146217		DOWN
hsa05321	Inflammatory bowel disease	43	7.94804e-05	0.00121388
hsa00603	Glycosphingolipid biosynthesis - globo and isoglobo series	14	0.000121848	0.00146217
hsa04961	Endocrine and other factor-regulated calcium reabsorption	46	5.6092e-05	0.000991942
hsa04062	Chemokine signaling pathway	149	1.50867e-07	5.06912e-05
hsa05133	Pertussis	63	0.000102092	0.00138379
hsa05142	Chagas disease	82	4.52718e-05	0.000894785
hsa04670	Leukocyte transendothelial migration	99	1.41646e-05	0.000634736
hsa05134	Legionellosis	53	0.000160054	0.0017926
hsa04659	Th17 cell differentiation	85	4.46889e-05	0.000894785
hsa04658	Th1 and Th2 cell differentiation	75	0.000102665	0.00138379
hsa04960	Aldosterone-regulated sodium reabsorption	35	0.00218792	0.0113099
hsa05146	Amoebiasis	81	0.000307693	0.00295386
hsa04061	Viral protein interaction with cytokine and cytokine receptor	53	0.000428071	0.00350809
hsa04971	Gastric acid secretion	68	0.000653816	0.00467409
hsa04540	Gap junction	76	0.000207943	0.0021834
hsa04610	Complement and coagulation cascades	60	0.00049091	0.00366546
hsa04144	Endocytosis	242	3.40541e-07	5.72109e-05
hsa05162	Measles	109	3.42349e-05	0.000766862
hsa05140	Leishmaniasis	59	0.000683726	0.00478608
hsa05152	Tuberculosis	140	2.078e-05	0.000634736
hsa05164	Influenza A	139	1.80472e-05	0.000634736
hsa04380	Osteoclast differentiation	102	7.57299e-05	0.00121168
hsa04713	Circadian entrainment	87	0.000406521	0.00345203
hsa04640	Hematopoietic cell lineage	66	0.00184379	0.00983354
hsa05144	Malaria	30	0.00457965	0.0199839
hsa04066	HIF-1 signaling pathway	96	0.000370589	0.00336535
hsa04015	Rap1 signaling pathway	193	8.69037e-06	0.000486661
hsa05169	Epstein-Barr virus infection	178	7.54114e-06	0.000486661
hsa04218	Cellular senescence	149	2.50274e-05	0.000700768
hsa04928	Parathyroid hormone synthesis, secretion and action	94	0.000266541	0.00271387
hsa05166	Human T-cell leukemia virus 1 infection	205	1.71052e-05	0.000634736
hsa05130	Pathogenic Escherichia coli infection	173	2.7319e-05	0.00070609
hsa05332	Graft-versus-host disease	20	0.00661622	0.0262282
hsa05340	Primary immunodeficiency	27	0.00792045	0.0292447
hsa05163	Human cytomegalovirus infection	195	1.90989e-05	0.000634736
hsa05330	Allograft rejection	20	0.00747749	0.028829
hsa04142	Lysosome	125	0.00015698	0.0017926
hsa05167	Kaposi sarcoma-associated herpesvirus infection	168	5.51876e-05	0.000991942
hsa04936	Alcoholic liver disease	110	0.000351728	0.00328279
hsa04750	Inflammatory mediator regulation of TRP channels	88	0.000458466	0.00354225
hsa05145	Toxoplasmosis	99	0.000729635	0.00500321
hsa04918	Thyroid hormone synthesis	64	0.00359797	0.0163411
hsa05235	PD-L1 expression and PD-1 checkpoint pathway in cancer	81	0.00281796	0.0141318
hsa05135	Yersinia infection	127	0.000187761	0.00203509
hsa05170	Human immunodeficiency virus 1 infection	184	7.03928e-05	0.0011826
hsa00640	Propanoate metabolism	30	0.0130463	0.0466337
hsa04972	Pancreatic secretion	75	0.00291273	0.0143923
hsa04145	Phagosome	125	0.000410956	0.00345203
hsa05161	Hepatitis B	143	0.000275017	0.00271781
hsa04668	TNF signaling pathway	106	0.000919654	0.00594238
hsa05160	Hepatitis C	132	0.000463865	0.00354225
hsa04650	Natural killer cell mediated cytotoxicity	80	0.00241302	0.0122845
hsa04620	Toll-like receptor signaling pathway	75	0.00406954	0.0182316
hsa04927	Cortisol synthesis and secretion	54	0.00528482	0.0221962
hsa03018	RNA degradation	76	0.00359894	0.0163411
hsa04261	Adrenergic signaling in cardiomyocytes	134	0.000780256	0.00524332
hsa04612	Antigen processing and presentation	55	0.00842839	0.030451
hsa04926	Relaxin signaling pathway	116	0.000546323	0.00399053
hsa05417	Lipid and atherosclerosis	179	0.00011428	0.00146217
hsa04662	B cell receptor signaling pathway	71	0.00711898	0.0278137
hsa04611	Platelet activation	110	0.00110971	0.00677934
hsa04520	Adherens junction	88	0.00160645	0.00870593
hsa04068	FoxO signaling pathway	119	0.00147495	0.00829815
hsa04940	Type I diabetes mellitus	23	0.0245739	0.0699733
hsa04530	Tight junction	148	0.000443312	0.00354225
hsa01200	Carbon metabolism	102	0.00100374	0.0063633
hsa04371	Apelin signaling pathway	123	0.00105386	0.00655734
hsa00512	Mucin type O-glycan biosynthesis	32	0.0178417	0.055833
hsa04913	Ovarian steroidogenesis	41	0.0161711	0.0541462
hsa04931	Insulin resistance	100	0.00197325	0.0103595
hsa00561	Glycerolipid metabolism	54	0.00778154	0.0290999
hsa04911	Insulin secretion	73	0.00622752	0.0253907
hsa05017	Spinocerebellar ataxia	131	0.00140646	0.00814778
hsa04925	Aldosterone synthesis and secretion	85	0.00456982	0.0199839
hsa04213	Longevity regulating pathway - multiple species	58	0.0143083	0.0495627
hsa00020	Citrate cycle (TCA cycle)	29	0.0221821	0.0665463
hsa04921	Oxytocin signaling pathway	138	0.00124331	0.007329
hsa04022	cGMP-PKG signaling pathway	144	0.00148181	0.00829815
hsa04630	JAK-STAT signaling pathway	110	0.00302247	0.0147181
hsa04922	Glucagon signaling pathway	91	0.00516276	0.0219581
hsa04152	AMPK signaling pathway	111	0.0046723	0.0201268
hsa05120	Epithelial cell signaling in Helicobacter pylori infection	64	0.0160466	0.0541462
hsa05219	Bladder cancer	40	0.0314011	0.0835793
hsa05215	Prostate cancer	92	0.0077946	0.0290999
hsa05110	Vibrio cholerae infection	47	0.0248235	0.07009
hsa05416	Viral myocarditis	47	0.0254899	0.0708956
hsa04114	Oocyte meiosis	112	0.00545383	0.0226233
hsa05320	Autoimmune thyroid disease	21	0.0313019	0.0835793
hsa04929	GnRH secretion	58	0.0241035	0.0699733
hsa04621	NOD-like receptor signaling pathway	146	0.00309304	0.0148466
hsa05221	Acute myeloid leukemia	62	0.0169021	0.055137
hsa04657	IL-17 signaling pathway	75	0.0179463	0.055833
hsa05323	Rheumatoid arthritis	70	0.014245	0.0495627
hsa04935	Growth hormone synthesis, secretion and action	107	0.00755044	0.028829
hsa05414	Dilated cardiomyopathy	80	0.0160311	0.0541462
hsa04914	Progesterone-mediated oocyte maturation	87	0.0175913	0.055833
hsa05132	Salmonella infection	232	0.00159106	0.00870593
hsa04814	Motor proteins	170	0.00350458	0.0163411
hsa04920	Adipocytokine signaling pathway	61	0.0194491	0.0599531
hsa03250	Viral life cycle - HIV-1	60	0.0255308	0.0708956
hsa04060	Cytokine-cytokine receptor interaction	170	0.00350458	0.0163411
hsa03430	Mismatch repair	23	0.0611945	0.144798
hsa05212	Pancreatic cancer	76	0.024545	0.0699733
hsa04728	Dopaminergic synapse	118	0.0062721	0.0253907
hsa05165	Human papillomavirus infection	294	0.000815367	0.00537183
hsa04660	T cell receptor signaling pathway	86	0.017895	0.055833
hsa04071	Sphingolipid signaling pathway	114	0.0140105	0.0495529
hsa04151	PI3K-Akt signaling pathway	287	0.00115725	0.0069435
hsa05410	Hypertrophic cardiomyopathy	76	0.0288862	0.0795555
hsa04672	Intestinal immune network for IgA production	31	0.0681062	0.146849
hsa04976	Bile secretion	61	0.023771	0.0699733
hsa04725	Cholinergic synapse	100	0.0163496	0.0541462
hsa04919	Thyroid hormone signaling pathway	113	0.0164372	0.0541462
hsa04623	Cytosolic DNA-sensing pathway	54	0.0388538	0.101991
hsa04330	Notch signaling pathway	59	0.031591	0.0835793
hsa04510	Focal adhesion	186	0.00663511	0.0262282
hsa05200	Pathways in cancer	471	0.000393815	0.00345203
hsa04724	Glutamatergic synapse	99	0.0225918	0.0671756
hsa00010	Glycolysis / Gluconeogenesis	51	0.0592868	0.142288
hsa04934	Cushing syndrome	139	0.0171026	0.0552544
hsa04810	Regulation of actin cytoskeleton	200	0.00836688	0.030451
hsa00410	beta-Alanine metabolism	29	0.0692641	0.147296
hsa04730	Long-term depression	55	0.0657342	0.146317
hsa04710	Circadian rhythm	33	0.0647321	0.146317
hsa04625	C-type lectin receptor signaling pathway	90	0.0402531	0.104845
hsa03420	Nucleotide excision repair	60	0.0545822	0.135849
hsa00230	Purine metabolism	117	0.0215947	0.0653677
hsa04912	GnRH signaling pathway	86	0.0541116	0.135683
hsa04137	Mitophagy - animal	69	0.0657557	0.146317
hsa03050	Proteasome	43	0.062635	0.146172
hsa04350	TGF-beta signaling pathway	90	0.058143	0.142192
hsa04664	Fc epsilon RI signaling pathway	59	0.0634573	0.146317
hsa04622	RIG-I-like receptor signaling pathway	54	0.0606742	0.144585
hsa04211	Longevity regulating pathway	82	0.0586957	0.142192
hsa05203	Viral carcinogenesis	179	0.0243112	0.0699733
hsa04970	Salivary secretion	77	0.064877	0.146317
hsa05202	Transcriptional misregulation in cancer	160	0.0499973	0.126309
hsa04110	Cell cycle	154	0.031358	0.0835793
hsa04072	Phospholipase D signaling pathway	130	0.0439955	0.112843
hsa04916	Melanogenesis	91	0.0576037	0.142192
hsa04270	Vascular smooth muscle contraction	110	0.0588235	0.142192
hsa05231	Choline metabolism in cancer	94	0.0681801	0.146849
hsa04217	Necroptosis	128	0.062645	0.146172
hsa01522	Endocrine resistance	94	0.0651163	0.146317
hsa04024	cAMP signaling pathway	183	0.0674086	0.146849
hsa04726	Serotonergic synapse	91	0.0668203	0.146743
hsa04010	MAPK signaling pathway	274	0.0314665	0.0835793
hsa05131	Shigellosis	225	0.0657541	0.146317
hsa04141	Protein processing in endoplasmic reticulum	166	0.0692124	0.147296
hsa05016	Huntington disease	285	0.0492385	0.125334
hsa04014	Ras signaling pathway	205	0.0666667	0.146743
hsa04740	Olfactory transduction	80	0.0206403	0.0630467
hsa00592	alpha-Linolenic acid metabolism	18	0.0424409	0.109693
hsa05168	Herpes simplex virus 1 infection	479	5.83258e-06	0.000486661
hsa03010	Ribosome	132	8.20887e-06	0.000486661
hsa05033	Nicotine addiction	28	3.40185e-05	0.000766862

## Sheet: KEGG metabolism MUT vs WT
ID	Description	setSize	pvalue	p.adjust
hsa00603	Glycosphingolipid biosynthesis - globo and isoglobo series	14	0.000121848	0.00146217		UP
hsa00640	Propanoate metabolism	30	0.0130463	0.0466337		DOWN
hsa01200	Carbon metabolism	102	0.00100374	0.0063633
hsa00512	Mucin type O-glycan biosynthesis	32	0.0178417	0.055833
hsa00561	Glycerolipid metabolism	54	0.00778154	0.0290999
hsa00020	Citrate cycle (TCA cycle)	29	0.0221821	0.0665463
hsa00010	Glycolysis / Gluconeogenesis	51	0.0592868	0.142288
hsa00410	beta-Alanine metabolism	29	0.0692641	0.147296
hsa00230	Purine metabolism	117	0.0215947	0.0653677
hsa00592	alpha-Linolenic acid metabolism	18	0.0424409	0.109693
